# Supplementary material for: Structure–Activity Relationship Models to Predict Properties of the Dielectric Fluids for Transformer Insulation System
Source: Int J Mol Sci. 2024 Jun 17;25(12):6654. doi: 10.3390/ijms25126654 (PMC11204222; doi:10.3390/ijms25126654)
Supplement: Supplementary file 1 [file ijms-25-06654-s001.zip]

Archive with 1 entries (1 files):
- ijms-3038498-supplementary.pdf
